# Supplementary material for: Maxdenominator Reweighted Sparse Representation for Tumor Classification
Source: Sci Rep. 2017 Apr 10;7:46030. doi: 10.1038/srep46030 (PMC5385541; doi:10.1038/srep46030)
Supplement: Supplementary Dataset 1 [file srep46030-s2.xls]

## Sheet: TestingSet
4985.22	4735.79	4075.12	2845.25	2973.28	4219.46	3556.88	3234.24	2824.78	3187.03	3301.13	2130.01	2352.12	3216.15	2676.37	4670.9	2462.97	2266.1	2339.85	2393.46	2184.64	3253.18	2698.24	2001.15	2619.02	3524.44	1065.08	1670.93	2221.07	1343.97	1968.23	1912.94	2698.36	2129.71	1312.33	1673.95	1421.72	2080.26	2219.27	2219.27	2219.27	2219.27	1616.48	2420.88	786.591	1344.44	2337.79	1135	1577.78	1412.98
6302.78	4127.5	3635.7	2604.74	1796.43	2736.16	3648.1	2414.64	3182.26	3196.14	1735.08	1866.57	6146.02	4707.59	2050.56	6173.1	2143.07	2272.51	2366.81	2444.83	2238.89	4139.66	2323.99	3918.99	1657.35	2073.55	956.667	2712.73	1308.54	3633.08	1190.32	2852.43	2861.68	2720.42	1464.2	1548.32	1220.06	1470.05	4547.8	4547.8	4547.8	4547.8	933.128	5437.21	2166.26	1461.07	804.079	3021.2	1995.48	1690.27
1914.68	2119.11	1595.41	1186.03	2090.39	1087.75	1248.16	1895.1	1179.93	974.815	1179.73	1632.91	2390.1	1421.72	1243.75	758.529	745.535	1246.65	716.774	837.87	666.181	2126.8	607.091	606.789	1603.72	590.352	919.464	568.015	566.867	561.336	538.69	524.087	502.191	473.665	1285.64	460.319	439.676	471.766	448.846	448.846	448.846	448.846	406.985	397.822	429.58	387.956	385.93	377.23	533.645	369.994
4412.48	1752.4	1280.32	5200.34	2369.06	2047.95	2104.76	2938.87	2628.59	1688.89	2776.23	2877.69	4531.55	5161.14	2910.64	4113.71	1957.6	3553.49	1511.08	1969.88	1581	5303.44	1520.68	1185.38	2387.08	1812.97	1539.5	2108.41	989.5	2369.39	1531.35	971.916	511.859	908.227	1398.58	730.46	1379.74	454.137	1521.81	1521.81	1521.81	1521.81	1716.89	1166.36	1160.88	818.934	1694.26	1380.63	1126.32	1163.82
7472.01	3653.93	2728.22	3494.48	2404.67	5791.61	2876.42	2150.96	3767	2685.3	3280.85	1655.31	2565.43	3764.36	2919.9	3681.35	3288.5	2148.93	2331.12	1993.01	3532.64	3658.96	3263.83	1036.37	1541.12	3364.62	934.977	3162.64	2912.83	3381.22	1975.7	1911.4	2886.58	1747.96	786.164	2404.91	2080.17	1164.65	2915.11	2915.11	2915.11	2915.11	1613.49	2026.89	1513.62	1566.76	2399.34	1327.48	1596.55	1417.22
6246.45	7823.53	5955.84	3975.56	2002.61	2130.54	1531.14	1714.63	3869.78	4989.41	1723.58	1298.72	1309.35	1789.67	1587.79	3496.15	1226.3	1597.28	1144.69	1139.63	2662.1	2636.16	3134.75	4244.07	1186.89	2342.38	792.214	1133.24	969.824	835.386	1392.72	3034.57	4699.4	3312.48	854.429	1880.54	1329.32	3124.25	2456.09	2456.09	2456.09	2456.09	901.29	4344.31	762.087	2171.24	1425.29	582.195	1969.88	1651.35
6730.62	3472.12	2559.46	2624.69	1596.22	4372.79	3798.53	1026.48	3512.33	3243.17	995.048	1272.51	3456.86	2715.22	824.838	4483.5	1973.86	1391.83	2468.22	2214.79	2291.66	3013.68	2744.18	3144.62	903.144	2003.53	649.77	1983.45	2078.58	2058.88	1055.89	2595.43	2770.46	2260.74	514.639	2030.51	1122.97	1100.02	2873.67	2873.67	2873.67	2873.67	844.926	3401.66	1963.03	1382.74	600.819	1942.05	2074.24	1488.15
5627.25	3619.53	2606.5	2544.45	5967.09	7736.47	4633.86	1356.45	2982.88	6400.23	5387.97	1088.86	1894.87	2464.19	3904.84	2767.3	1470.14	2091.58	1705.14	3567.93	3904.44	4877.54	3845.14	4059.92	982.109	6187.47	715.573	1873.19	4691.35	777.33	3494.7	1716.65	8418.05	1875.94	552.009	2936.06	4327.88	2256.55	408.692	408.692	408.692	408.692	2218.7	2250.54	547.188	2437.83	4392.11	597.928	2269.21	1721.37
2510.32	1960.65	1566.32	3072.82	1810.2	1673.56	1290.42	2465.85	1675.54	1312.81	2289.03	2162.29	2070.08	3466.79	2137.42	2716.38	1497.16	1586.24	962.01	1214.77	904.722	3970.42	906.596	1313.06	1950.39	1788.15	1254.52	1639.15	819.189	1454.76	1227.42	916.712	576.784	745.34	994.612	540.469	1236.08	422.656	1374.16	1374.16	1374.16	1374.16	1022.65	1754.69	956.552	602.056	1497.59	664.013	1030.57	729.784
4177.28	4984.1	4585.9	3165.16	3051.56	3404.4	2389.89	3228.65	2292.21	4501.67	3206.5	2421.48	1859.28	5320.09	3043.69	5520.97	3162.45	3021.4	1425.25	1455.42	1433.81	4249.48	1514.38	4041.2	2153.76	4263.9	1380.11	2961.52	1499.61	3483.99	1976.91	2675.09	3628.48	2835.37	569.32	741.624	2368.19	2018.57	2997.4	2997.4	2997.4	2997.4	1994.06	5478.41	1580.67	730.009	2561.4	1030.51	2149.55	1729.13
6995.41	6658.11	5316.4	4047.51	1656.01	6236.75	4130.04	3229.71	6939.09	4771.56	2329.94	1875.17	5504.68	2411.46	1821.23	8844.99	2078.15	1802.48	3548.08	3175.96	2897.2	3519.01	3079.83	3918.68	2391.07	2041.33	949.276	1294.06	2887.52	1669.04	1300.36	3128.27	2639.21	3132.34	2823	2299.97	1059.93	2443.27	3483.97	3483.97	3483.97	3483.97	1205.31	3628.53	2316.39	2079.72	1447.8	2742.84	1992.28	2057.2
11447.6	3529.13	2920.84	5445.86	2699.26	6637.81	4903.9	3411.6	2534.9	4012.59	1989.59	2413.09	5328.29	7127.01	3681.71	7727.61	4888.73	3489.36	3170.38	3407.75	5822.4	6087.9	5796.38	3187.56	1911.9	4436.53	1202.57	3687.38	3281.8	6215.13	3214.01	3036.16	2850.95	2115.14	667.64	4164.1	2589.82	1543.84	5961.37	5961.37	5961.37	5961.37	2572.1	4713.41	2172.55	2179.47	1411.99	1899.06	2744.78	2924.74
4469.09	5167.06	4773.68	3330.36	3174.24	3643.69	3886.42	3922.92	2968.1	2832.22	2936.33	2590.71	2639.31	2609.57	2711.75	3462.9	1939.07	1567.7	2602.1	2780.76	1501.78	4141.86	2104.18	2680.48	3317.61	4384.37	1312.09	2294.89	1978.4	1322	2243.12	1173.63	3065.01	1898.87	1758.87	842.921	1458.19	1752.23	1454.1	1454.1	1454.1	1454.1	2102.44	2166.47	895.489	1646.41	2661.97	1061.12	1494.72	1488.14
8589.42	5468.24	4263.41	4064.94	1997.89	5282.32	2169.72	2773.42	7526.39	4607.68	2598.06	1522.65	1300.6	1181.63	2417.96	3139.4	2473.26	1306.9	1285.6	1900.36	3504.21	2428.05	5150.01	3855.84	1806.47	3192.41	872.014	1135.82	2365.24	1567.24	1643.56	1582.04	2854.99	2513.34	930.071	3166.58	930.304	2018.36	2065.59	2065.59	2065.59	2065.59	1926.4	2701.36	1327.69	2523.03	1703.06	832.67	1183.48	2344.61
4653.24	6251.56	4947.12	3763.55	2737.16	2792.53	2005.71	2201.18	2919.92	4304.52	3431.57	2122.36	2822.4	3008.32	1941.99	2817.8	2185.66	1898.29	1456.71	2051.38	2400.59	2481.89	2075.61	3912.44	1843.09	3177.33	1108.11	3163.76	1501.22	2256.89	1743.57	1964.08	4127.28	2214.14	1004.51	1243.39	1786.68	1781.7	1827.85	1827.85	1827.85	1827.85	1314.36	5019.88	1125.3	678.513	793.046	658.904	1828.96	1149.33
7126.6	3779.07	3705.55	6594.51	2460.9	3775.68	2621.42	2047.28	6411.27	3857.12	1496.41	1604.26	1489.9	1364.17	2093.5	3048.08	1324.54	1452.91	2003.48	2217.34	3247.14	3275.57	3186.06	1905.64	1557.74	3116.2	925.72	1644.28	1902.57	2218.74	2194.07	1298.09	2604.64	1743.82	1068.42	1901.38	1749.79	1746.84	1033.71	1033.71	1033.71	1033.71	1501.82	1989.63	985.752	2318.41	1794.55	684.38	1206.22	1715.91
7666.68	6409.74	6489.86	2451.12	4176.21	4654.64	2321.52	3520.32	4477.45	7184.07	2831.09	2849.59	1539.02	3242.04	3491.62	2595.54	3740.66	2738.02	1440.54	2716.05	3054.16	7008.14	4304.87	5379.28	2958.42	6046.31	1717.27	2585.65	2186.63	2565.07	2956.52	2365.45	4711.9	1991.82	1281.02	2707.28	2857.01	1508.51	2158.54	2158.54	2158.54	2158.54	2967.49	4468.52	1293.32	1742.06	2699.62	951.365	2492.78	2774.28
3230.33	3694.45	3400.74	3463.59	2181.42	2922.78	2069.25	2948.57	3303.37	3109.41	2724.27	2557.78	3164.7	2285.31	2576.75	3056.72	1391.59	2162.55	1540.25	2705.68	1271.72	4439.89	2030.67	2249.82	2150.12	3350.5	1563.99	1903.58	1568.11	1368.82	2648.27	1073.41	1207.42	1201.77	1733.82	621.65	1381.48	719.452	967.358	967.358	967.358	967.358	2451.59	1477.37	1131.96	643.602	1900.93	970.876	1314.31	1293.48
5934.89	3744.99	3528.83	2721.7	1556.62	3584.24	3484.49	1385.96	3634.38	2386.01	1387.19	1172.82	2211.9	1128.49	1528.4	2448.76	1528.41	818.436	2111.7	2984	2123.02	2777.79	2933.17	3795.67	1056.56	2461.89	743.063	1374.82	2015.93	1644.99	1588.81	1367.61	3590.09	1840.13	1058.5	1716.11	1075.08	1230.51	1453.68	1453.68	1453.68	1453.68	1091.47	2618.74	871.466	1646.13	1518.75	1441.88	740.894	1322.6
9443.88	6671.78	6260.62	4905.71	3139.25	10926.2	7376.85	3245.25	6518.74	5336.1	3932.21	2551.85	7450.41	4986.59	3753.82	10694.5	4003.86	3372.57	5071.68	5406.78	6202.29	4944.29	5458.39	5923.93	1994.75	4830.35	1223.92	4043.16	5983.46	2915.47	2618.81	4026.88	5379.88	2946.43	1116.63	3917.55	2681.42	2475.93	6961.13	6961.13	6961.13	6961.13	2285.45	5564.32	2831.3	3017.74	2537.58	4689.5	2397.34	3384.01
12977.7	7565.62	5735.2	6911.68	3095.93	8961.29	6641.8	2801.86	9363.43	6413.16	2683.17	2520.99	4964.49	2664.59	4316.3	7631.15	2461.07	2015.66	6516.7	7140.73	4702.68	5775.17	7703.09	2622.02	2183.93	6794.7	1437.92	3173.87	5205.31	1557.61	4260.63	1866.77	3387.39	3372.75	2491.53	4799.76	2705.18	2203.45	2599.32	2599.32	2599.32	2599.32	2982.97	3480.28	2072.64	4759.17	3284.7	3394.27	1744.61	5128.27
5382.39	3848.44	3372.49	4444.57	2464.9	1304.56	1062.7	2903.32	4866.81	2734.14	2940.96	2707.53	1290.58	2166.39	3096	2177.31	2845.1	2461.66	863.07	1591.68	2331.82	4360.75	3104.56	1928.42	2134.57	4610.96	1556.65	2160.2	594.064	3637.55	3175.82	1367.58	2124.6	1565.16	867.727	935.8	1437.3	1189.42	1027.93	1027.93	1027.93	1027.93	2511.71	2055.25	536.881	1301.25	2854.6	408.74	1072.29	1169.26
14368.3	3651.99	3302.93	5738.49	5115.91	4890.79	5008.33	5643.78	6013.95	3837.77	5468.16	4009.48	3601.69	6879.56	6581.26	6469.81	6988.94	4277.2	2821.6	3470.41	6012.3	8254.45	8120.47	3694.63	4202.46	11454.7	2714.63	6801.94	2321.06	4907.09	6563.62	1994.45	3666.93	1996.38	1404.37	4449.02	4555.53	1442.28	3773.5	3773.5	3773.5	3773.5	5745.85	3335.7	2534.55	1577.13	6201.25	1839.17	1350.39	3830.9
5100.54	3343.32	2925.67	2914.19	1481.22	3697.95	2080.28	1638.05	3763.14	3530.07	2530.78	1287.13	1569.99	1593.46	1925.35	2389.99	2823.5	2238.23	1700.22	1564.83	2825.64	2619.15	2374.9	3848.03	1212.97	3247.46	804.648	1730.53	1801.96	2032.96	1745.72	1879.32	2278	1659	736.67	2132.25	1271.85	1394.87	2617.14	2617.14	2617.14	2617.14	1084.74	3137.31	721.878	1957.65	1418.52	1427.76	1233.07	1826.82
6234.62	4005.3	3093.68	3183.09	1795.31	3940.85	2019.85	1406.65	2927.79	2177.32	1985.23	1329.44	1347.26	1270.17	1767.29	2431.4	2593.85	1163.01	1583.59	1996.96	2816.85	3279.53	2897.63	1767.51	929.747	2580.56	699.086	1884.12	1575.75	3717.34	1995.55	861.106	1651.99	1367.35	731.344	1768.66	1332.6	881.66	1214.95	1214.95	1214.95	1214.95	1463.07	1698.73	1446	1140.99	1547.27	619.015	1381.79	1509.07
6357.92	3736.85	2665.59	2493.88	1306.25	4092.72	3163.86	1077.62	3865.81	1923.37	1210.82	989.275	2881.6	2263.24	1327.66	3513.73	1749.16	960.126	1644.8	1823.79	2738.62	2311.44	2837.32	1547.65	601.55	1752.41	621.605	1293.4	1975.86	1274.58	849.095	1472.84	1588.71	1012.32	827.716	2050.52	972.24	621.03	2522.65	2522.65	2522.65	2522.65	860.697	1144.62	2025.91	1598.97	795.691	1132.9	1172.23	1194.06
14876.4	3201.9	2327.63	11248.7	5893.28	5319.86	9939.25	4058.64	14144.8	3282.62	6707.68	3870.91	7921.85	3648.43	5570.31	8512.03	4844.52	4143.38	7256.52	7761.74	6512.11	6518.91	10051.4	1828.72	3104.81	9309.4	2472.23	4906.44	2687.17	1834.18	6470.86	1135.63	2039.56	484.697	2381.25	5213.79	5492.27	762.156	2233.48	2233.48	2233.48	2233.48	4247.44	1665.71	2748.62	6315.04	7741.6	2626.95	1291.85	3112.67
5821.62	3748.25	3439.95	2502.97	1549.6	4155.71	3703.22	1300.38	4139.29	3012.64	967.785	962.562	2605.37	1181.29	1728.37	2961.73	882.879	736.874	3053.8	2884.72	2462.71	2727.27	2861.2	2771.11	1037.14	2444.14	569.737	1055.29	2431.39	666.59	1440.68	1146.46	2962.85	1904.27	1111.72	1802.73	1233.97	1372.88	1602.74	1602.74	1602.74	1602.74	1259.39	1924.05	857.68	1788.52	1240.73	1436.03	776.564	1720.47
9128.12	5502.72	4590.13	3234.4	3978.55	7676.71	4644.39	2518.7	5460.94	4251.53	2962.72	1894.28	2140.47	2582.01	4021.48	3437.2	3441.9	1640.21	3898.92	3779.07	4078.85	3986.65	5709.85	2694.95	1791.15	6483.6	1189.78	2726.34	3651.99	1490.74	3520.17	1932.92	3366.13	1601.04	1063.82	3790.59	2435.16	1590.3	1755.12	1755.12	1755.12	1755.12	3106.79	2331.21	1426.19	3111.31	4464.61	870.539	1015.45	2175.11
4972.17	4173.92	3668.53	1567.56	1570.44	3466.81	2106.5	1535.76	1887.62	3519.6	1398.47	1291.82	886.019	937.237	1876.13	1591.6	1435.05	848.967	1235.05	1651.6	2728.33	1587.95	2231.07	2202.6	1186.04	2564.93	772.21	1205.95	2035.71	824.305	1470.97	1325.21	3051.53	973.625	781.678	1907.54	1263.22	685.982	850.046	850.046	850.046	850.046	1390.49	1906.19	560.638	1116.69	1780.74	449.132	778.33	1071.37
9330.68	7017.23	4723.78	9491.53	5346.54	1557.14	1969.08	2295.4	6880.35	6162.89	7927.65	2022.67	1427.51	3334.28	5329.66	1547.22	4694.58	2193.69	1077.54	1433.41	4611.56	9533.93	4302.45	10721.3	2199.54	6264.49	1278.03	3597.07	719.148	3316	4410.26	3309.94	6966.78	3493.02	478.959	2721.45	3580.59	2497.81	1448.59	1448.59	1448.59	1448.59	4384.52	3108.39	847.205	3871.45	6000.08	685.117	3611.2	1787.6
6951.35	5565.78	4480.78	3667.65	4278.62	7568.93	6299.36	5174.09	4038.18	4831.83	7351.67	3543.98	6017.5	5247.57	6136.1	8252.91	6756.02	4069.59	3938.16	4974.41	3151.02	9734.15	5191.43	5199.35	3514.97	6789.4	2365.9	5809.54	3799.44	4098.03	8193.99	2092.25	3630.66	2888.33	1582.86	2216.54	5038.42	1624.57	3165.12	3165.12	3165.12	3165.12	5114.18	3227.04	2163.55	2005.95	5131.61	1916.45	1899.2	3713.18
11606	8278.92	7316.1	3602.35	8093.88	6572.75	4314.98	5917.03	7675.28	5028.73	5096.51	4224.23	2309.16	7860.93	7191	4295.82	8875.92	2813.41	2933.33	3462.96	6774.86	10781.3	6473.49	4618.1	4620.14	12061.6	2516.7	6943.25	3135.03	6089.9	7018.53	1814.34	6491.28	2700.75	1617.02	4989.66	6190.58	2229.66	3442.1	3442.1	3442.1	3442.1	6315.55	3493.49	1725.22	3873.97	6325.59	1439.55	1549.8	3193.06
7144.41	2071.4	1619.28	2576.16	3401.15	2915.09	3361.53	2888.06	6749.66	1652.3	6094.99	2678.04	1550.43	1290.42	4205.42	1872	1598.1	1534.76	1366.43	2008.37	4427.29	3755.12	5326.99	1168.4	2266.85	5521.62	1082.65	2262.19	1413.12	1591.45	2849.12	870.004	1740.23	832.811	1453.66	3119.15	2074.62	1310.95	1024.9	1024.9	1024.9	1024.9	2971.91	834.819	481.692	3102.58	2649	397.026	463.419	1324.13
4554.58	3139.31	2958.4	1658.31	3196.53	2280.41	2132.31	3104.62	2958.99	2121.4	2446.04	2522.79	1500.45	2332.24	3030.45	2043.37	3639.82	2764.99	1795.62	1416.77	1485.03	5121.1	1897.82	1682.68	2135.31	5217.5	1594.76	3139.62	1255.24	2134.5	3098.43	526.396	2143.36	1058.36	802.01	1265.52	2144.12	868.525	1290.42	1290.42	1290.42	1290.42	2960.75	1703.71	717.264	1246.02	3019.91	894.431	521.675	1936.35
4214.9	2213.36	1611.52	1764.23	4374.78	4520.79	3982.8	3466.29	2197.63	2560.5	7473.64	2683.66	2592.51	2543.7	5571.28	3060.57	3213.7	2580.69	3579.37	3919.05	2570.77	12112.1	1402.37	1337.99	2630.91	5261.34	1441.91	2324.09	2378.65	3264.07	4601.68	1157.45	1069.24	803.567	1802.66	1430.48	2962.73	787.405	424.561	424.561	424.561	424.561	2533.35	913.031	1176.64	948.9	5056.56	756.795	1146.47	1070.49
13324.7	9505.03	7740.99	7982.81	2544.93	10163.3	9611.04	2346.16	8642.84	8198.14	3186.3	2319.65	5880.63	2399.06	3481.25	8076.12	3513.21	1487.41	7498.05	9255.16	5071.75	4162.45	6341.94	9146.95	1640.98	5440.05	997.345	2514.4	5734.56	3182.18	2857.98	3425.46	7713.3	4246.7	2513.99	5319.19	2139.62	3503.86	3553.73	3553.73	3553.73	3553.73	2072.05	5837.45	2478.96	3876.66	3353.1	4071.38	1829.19	3908.19
3799.09	5665.78	5157.07	1359.79	1872.65	2218.1	1395.05	1683.78	2430.01	4679.45	2369.64	1440.55	1016.89	1842.42	1772.26	1588.39	1474.13	1144.1	846.751	1044.32	1344.13	3181.01	1673.03	3628.91	1219.4	3229.72	868.819	1574.1	980.919	1556.19	1346.31	1485.52	2753.62	1464.52	655.935	995.7	1432.16	803.031	1247.76	1247.76	1247.76	1247.76	1289.01	2670.6	672.3	1171.78	1266.85	499.984	1380.42	1514.94
9112.37	6824.49	5982.85	3147.04	4847.31	11222.7	6333.47	4299.5	4644.44	5888.55	6527.65	3105.43	2482.57	3450.61	5076.66	4989.69	6692.6	3717.11	3561.98	3591	5292.14	4991.01	4514.94	3117.74	3144.94	9123.46	1915.19	4192.37	6196.5	1917.35	5432.18	1317.71	5229.73	2086.78	1820.92	4538.26	2897.35	1677.32	2050.13	2050.13	2050.13	2050.13	3111.08	2502.77	1088.44	2278.07	5060.04	1713.91	1714.55	3649.71
3825.7	6970.36	5369.97	4705.65	1166.55	1572.17	1325.4	1472.26	3296.95	2786.58	2441.42	1487.67	1315.85	855.455	802.305	3251.11	781.995	1618.65	1066.84	1006.21	1436.79	658.879	1924.79	2080.66	1155.94	1444.1	853.443	734.529	763.308	704.117	591.809	807.394	2138.87	1734.12	905.62	1378.12	797.192	1880.19	1389.63	1389.63	1389.63	1389.63	535.726	2106.66	660.355	1327.91	685.004	452.587	1380.55	1109.33
14641.9	3377.39	3048.43	5401.23	4734.3	5167.38	4434.33	4553.24	9515.12	3925.47	4445.77	3337.27	4777.87	5455.74	5455.89	7722.43	4298.31	4680.41	3653.16	3950.31	8706.22	9993.69	9131.43	2194.06	3370.55	6788.57	2172.24	4783.52	2549.12	4988.23	6446.7	1604.93	3987.23	1874.36	986.266	5684.59	4361.18	1633.78	3680.63	3680.63	3680.63	3680.63	4697.84	3154.81	1662.11	3893.1	4927.28	2152.44	1828.74	3455.95
8753.24	8978.13	7777.84	6202.5	4271.41	8248.88	5514.24	3681.18	7043.59	12307.9	8021.14	2890.69	3754.67	3593.97	4053.89	4819.01	3890.42	3816.63	4531.93	4865.51	3191.25	4477.07	4033.65	6940.84	2689.98	6356.96	1818.46	3226.66	4336.71	2600.59	2775.85	3636.58	5392.2	3674.73	2028.66	3518.41	2580.68	3232.3	4587.99	4587.99	4587.99	4587.99	2623.6	6280.04	1925.28	2683.13	3684.28	2178.14	1964.1	6517.82
[truncated: 206 more columns]

## Sheet: TestingLabel
1
1
1
1
1
1
1
1
1
1
1
1
2
2
2
2
2
2
2
2
2
2
2
2
2
2
2
2
2
2
2
2
2
2
2
2
2
2
2
2
2
2

## Sheet: TrainingSet
5271.52	4740.77	3318.51	6792.35	2632.89	5449.21	4623.21	3277.4	4488.06	3343.81	3830.43	3046.95	8878.31	5729.32	2763.32	5865.66	1828.07	3078.74	3741.37	4443.52	2707.76	5904.6	1806.14	3337.1	2910.13	1769.33	1837.28	2578.58	2949.16	2830.05	2092.2	2423.37	1488.02	1670.86	2562.08	998.769	2256.71	807.95	2444.33	2444.33	2444.33	2444.33	1562.02	3374.02	2123.71	1395.88	1910.43	3187.66	1841.15	1475.99
5777.17	3387.89	2413.65	2843.26	1467.04	1928.78	2793.61	1844.96	3297.4	3073.13	2266.21	1747.13	2105.74	1895.81	938.96	3531.58	2499.98	1808.72	1879.21	2005.34	2140.16	3340.21	1673.51	1900.08	1338.61	3509.09	1075.82	3174.83	984.378	2280.18	1155.86	1180.19	1575.68	1229.37	889.709	1435.22	1635.48	720.688	1601.89	1601.89	1601.89	1601.89	1360.96	2504.18	1747.54	1421.01	651.357	992.574	1006.48	1633.75
4028.71	3156.16	2870.26	4417.59	1854.11	2828.3	1427.53	3390.71	4373.04	3080.45	5784.12	2222.21	2502.81	3616.25	1673.23	4623.08	1871.76	3154.83	1624.41	1150.88	1309.18	3015.64	1206.19	1640.32	2641.15	1752.55	1531.53	2560.44	1293.78	3926.42	1013.62	786.101	1077.69	1956.64	987.244	749.75	1259.82	1215.65	2276.83	2276.83	2276.83	2276.83	884.362	2627.19	830.747	872.394	1353.59	1253.8	1140.95	1981.64
4865.22	3237.78	2341.09	2372.68	3058.27	1347.13	1306.57	3507.05	3917.27	1528.61	1894.93	3095.5	2565.13	2445.21	1834.09	4361.5	1362.39	2974.74	810.264	672.956	1986.42	4710.41	1626.07	1367.63	2500.33	1030.18	1355.27	1233.64	589.599	2126.64	1150.12	1397.42	807.14	1241.85	1742.77	1409.38	797.04	1026.97	972.406	972.406	972.406	972.406	907.536	1193.32	395.98	1049.05	897.969	794.153	849.35	904.223
3656.78	5082.86	4101.92	1365.7	1980.23	4883.89	2925.74	2061.41	1482.97	3808.27	2126.07	1412.59	2692.58	3547.26	2164.84	4331.97	2752.6	1790.98	2288.47	2944.07	1975.35	3790.35	1720.76	2484.21	1139.04	2527.88	846.41	1948.64	2547.35	2726.31	1408.22	2547.33	1945.9	1942.58	1015.11	1381.64	1177.55	1239.26	2530.07	2530.07	2530.07	2530.07	1203.13	2366.42	1530.52	954.558	1627.47	1372.59	1531.12	1538.59
6194.24	5202	4079.63	3951.2	2382.22	1949.16	1909.1	3415.1	3965.97	2857.64	2798.16	2678.87	2393.44	4583.19	2665.51	4444.96	2180.68	2226.14	1019.75	1372.08	2317.05	5046.61	2116.54	2292.41	2495.17	2633.58	1571.61	2883.85	966.055	2171.2	1299.71	2069.18	1314.67	1749.36	1354.1	1459.83	1644.49	990.69	3323.29	3323.29	3323.29	3323.29	1406.2	3848	1593.83	1011.01	1918.93	1464.4	1694.96	1326.22
14173.1	8411.86	6042.84	8766.05	3511.08	4878.18	3391.88	2622.01	10012.8	6326.23	4454.96	2341.64	4825.53	6074.59	3723.88	3353.47	2760.96	2863.18	3036.59	3695.51	6745.51	4152.65	6646.43	5772.71	2065.13	3548.4	1533.8	3030.32	2410.86	2369.63	2782.46	2905.37	5638.22	2167.53	1431.35	4142.28	2775.68	2442.46	4129.16	4129.16	4129.16	4129.16	2225.32	5704.94	1784.56	4437.58	2631.55	1308.69	2833.22	2374.87
9164.25	6719.53	4883.45	3718.16	2015.22	5569.91	3849.06	2793.39	7017.73	4802.25	1672.97	1792.18	3792.54	3630.38	1906.21	5745.4	1919.45	2036.28	2253.36	2490.87	3759.59	4268.92	4166.19	4286.69	2699.28	2796.08	1015.91	1459.1	2865.04	1156.96	1351.96	3218.32	3855.53	3097.45	1667.54	2779.3	1064.27	2430.88	2814.28	2814.28	2814.28	2814.28	1288.31	4866.31	1631.16	2609.95	1573.87	1795.66	3155.34	1559.28
6870.32	4751.76	4102.35	3182	3193.66	7264.99	3777.5	2669.43	4191.89	4698.54	1019.01	2190.11	1816.49	2953.3	1865.3	4524.53	3225.59	923.4	2622.07	3851.51	3926.77	4547.2	4155.95	2961.53	1889.26	5670.3	902.767	1582.64	2838.53	3715.77	3990.59	1357.16	4387.99	2104.52	1265.76	2963.33	2857.98	1910.62	1941.04	1941.04	1941.04	1941.04	2072.79	1728.51	1872.62	2057.25	1140.37	1023.58	1831.83	2587.57
7121.17	5346.65	4254.12	3399.71	4017.04	7158.92	5059.19	2970.64	5341.01	4779.29	2821.6	2583.59	4650.9	5976.11	2555.62	6192.39	5407.17	3898.8	3718.71	3559.78	4673.01	3745.32	4060.95	1938.68	2735.01	5584.45	1377.09	3509.82	3843.13	2385.4	2496.17	2133.68	4472.44	1925.51	1576.48	3106.46	2725.85	1773.92	5819.45	5819.45	5819.45	5819.45	2117.34	2916.94	1406.76	2774.37	2464.39	1497.42	2203.68	2596.6
4527	2912.31	2124.99	2609.05	2077.97	2888.56	2661.26	1842.15	995.79	2460.33	2475.54	1496.04	2282.85	3760.68	2101.53	2825.16	2603.86	1989.3	1517.46	1902.42	1319.42	3727.31	1412.15	1683.82	1305.7	2187.05	901.611	3017.2	1450.42	2553.12	1626.74	1533.62	1818.07	1307.76	461.221	701.135	1752.68	672.518	2453.64	2453.64	2453.64	2453.64	1450.88	1515.16	1457.28	552.549	1843.47	1201.83	1396.6	1192.96
8347.98	9852.3	8178.97	4467.5	3388.45	5632.56	3754.51	4869.56	5019.05	4843.68	6404.31	3721.81	3919.86	3550.69	4788.1	4712.15	3533.09	3442.74	2509.01	2513.43	2343.19	5853.31	2697.57	5251.4	3390.91	5626.59	2319.15	3504.19	2919.82	3241.54	2834.36	1346.93	3727.82	2916.38	2187.28	1658.42	2970.57	2360.43	2088.49	2088.49	2088.49	2088.49	2652.54	3150.99	1383.59	2280.88	3921.9	1762.9	1061.21	2736.74
5466.93	10152.3	7760.92	7258.25	1469.69	5695.65	4662.85	2949.18	6223.86	4948.23	2939.05	2851.56	4113.71	1333.77	2712.97	5104.26	1545.44	1365.29	2410.92	4948.56	3262.91	3577.66	3712.26	3298.35	2094.34	4268.07	1548.45	1522.12	3055.84	1267.5	2660.84	1573.75	2897.56	2544.14	2418.11	2009	1230.35	2487.66	895.683	895.683	895.683	895.683	1516.31	3432.02	1394.85	2604.19	2167.45	1560.13	1657.69	1386.53
8865.46	5447.19	4887.06	3782.59	3927.01	6138.97	4379.6	5385.03	5130.41	5096.72	4491.18	4066.33	2343.08	3915.72	6517.92	6189.93	3477.27	2748.2	3189.67	3861.86	2850.86	7337.06	4213.01	3309.36	3709.19	9026.38	2402.93	2943.06	3056.97	2137.43	4989.44	2015	3436.8	2354.69	1897.48	2500.82	3377.24	2424.28	1409.85	1409.85	1409.85	1409.85	4142.17	2515.73	1048	2076.65	4213.57	1172.35	1371.01	2648.96
6904.8	2260.78	1987	3439.41	2878.92	5887.21	3652.94	2524.5	4209.11	1390.67	3783.53	2129.93	2038.07	2917.37	3900.64	3104.81	2861.24	1762.46	2882.18	2803.18	3209.88	5590.98	3249.6	1454.04	1880.71	5881.08	1252.46	3319.13	2976.26	1894.7	3464.52	781.055	1653.23	750.811	1127.33	2359.97	4568.8	982.261	1589.64	1589.64	1589.64	1589.64	2786.04	1323.76	1066.68	2629.63	2553.05	1074.66	485.919	1694.05
5012.02	1383.49	1269.65	3168.71	1945.49	2726.8	3300.59	1672.86	4185.62	1025.33	2801.9	1604.95	3529.47	2190.55	2099.79	2796.75	2170.44	1518.92	2073.38	2529.55	2422.55	4508.93	2730.75	1424.86	1478.67	3309.41	972.995	1924.86	1393.29	1701.65	1756.57	812.376	843.626	589.58	1144.4	1661.22	1656.31	596.077	2019.24	2019.24	2019.24	2019.24	1553.87	1037.49	907.877	1671.95	1596.45	1406.75	374.767	1245.92
4913.8	5215.05	4288.62	3213.43	3147.4	4460.45	2334.81	3302.76	3855.77	4319.03	5199.19	2579.71	1943.83	2555.94	3371.3	4847.66	2619.61	2329.35	1918.64	2737.71	3121.47	5193.06	3024.97	3013.6	2617.12	6432.07	1626.29	2683.26	1829.98	3971.84	3146.76	2443.98	3092.67	1965.46	993.739	1782.71	3158.83	1609.35	2571.5	2571.5	2571.5	2571.5	2794.05	3223.69	1615.99	1804.35	4018.86	1071.23	1804.55	2259.99
9767.03	9785.77	8605.04	4941.24	3581.6	7265.11	6498.42	3870.3	6936.54	6769.04	4984.22	3014.07	3380.85	3193.87	4816.36	5862.69	3756.56	2328.3	4156.9	5241.45	4045.14	4489.47	5136.65	6243.25	2547.06	8041.3	1772.59	2913.72	4126.53	2104.58	4498.68	2059.73	6723.97	3895.17	2526.59	2912.87	3553.16	4111.7	1959.45	1959.45	1959.45	1959.45	3385.69	5027.25	1447.9	2909.79	4200.56	2004.41	1134.76	3060.96
4201.51	2425.63	2228.82	1503.61	3804.53	3591.25	4028.59	2794.09	2683.03	2892.45	2983.8	2302.55	1964.47	2490.74	3483.6	2124.08	3914.91	1939.46	2569.26	2593.31	1469.83	4567.06	2568.21	2139.98	2052.12	6775.8	1450.15	3892.94	2045.01	1759.69	4448.23	720.531	2138.59	1027.29	979.452	1604.06	3603.47	956.835	1483.62	1483.62	1483.62	1483.62	3913.61	1668.81	645.942	1074.1	4539.73	1188.82	429.471	2740.87
7434.82	6471.21	5029.62	4749.33	1548.48	7000.13	3077.41	3440.91	5188.92	9008.61	2260.79	1934.13	2410.13	1356.32	1931.62	5822.57	2949.21	2181.63	2160.37	2567.92	4051.45	4084.87	3027.85	6200.68	2644.18	3263.12	965.754	1815.53	3306.34	2487.8	1402.82	2938.28	3335.41	1152.46	1808.2	2719.94	1397.31	2135.76	2035.65	2035.65	2035.65	2035.65	1852	3137.06	1800.58	2332.14	2246.54	1251.22	1177.43	4623.97
[truncated: 206 more columns]

## Sheet: TrainingLabel
1
1
1
1
1
1
1
1
1
1
2
2
2
2
2
2
2
2
2
2
