# Supplementary material for: Maxdenominator Reweighted Sparse Representation for Tumor Classification
Source: Sci Rep. 2017 Apr 10;7:46030. doi: 10.1038/srep46030 (PMC5385541; doi:10.1038/srep46030)
Supplement: Supplementary Dataset 2 [file srep46030-s3.xls]

## Sheet: TestingSet
1
-1760	-1154	115	394	-558	-652	-2721	-300	583	-1008	-2618	-1408	-450	-330	2567	-317	922	-987	75234	-1579	-352	-240	425	111	910	-1026	-1369	-845	-218	-390	-605	30	-16120	-2893	-5735	-4237	467	897	-72	334	266	8178	4314	7590	13432	13449	26251	206	-334	111
-1232	-439	143	31	-175	-452	-49	-155	-64	-159	-76	-451	-540	-227	-41	203	27	-150	24532	-199	110	-68	-24	-189	-101	-112	-71	51	-88	-45	-422	-113	-806	-425	-273	849	899	3998	105	-160	-240	13621	11359	21083	24795	28863	22423	246	49	387
-149	-210	-24	164	-38	-191	83	-63	-158	211	-172	-124	-282	-136	-84	51	57	-150	23343	-1066	-597	-49	-2	-82	-15	-110	-133	34	-48	-72	-174	22	-2516	-2962	-3072	-1324	1004	2401	-76	-139	-181	5803	9403	9938	15687	22120	23522	144	-3	231
-87	-145	74	114	-236	-385	-401	-46	98	122	-207	-660	-349	-159	482	304	150	-546	17743	13	134	-139	-38	-238	-5	-153	-38	-28	-58	-13	-317	-6	-639	-258	-275	-45	456	1290	703	-3	222	16338	13877	17934	19102	22900	21697	306	-145	314
-407	-275	-147	190	-158	-248	-201	-91	16	781	-562	-174	-185	-96	-255	-4	-123	-381	20617	-3046	-1228	-99	-47	-157	-69	-199	-136	12	-44	-50	-188	-30	-4074	-4667	-3598	-3971	616	1492	-146	-215	-91	12903	12443	14959	19986	26558	22009	143	-21	198
-558	-167	-23	177	-41	-400	-728	-175	175	-289	-311	-548	-235	-51	317	590	71	-582	25193	-2086	-722	-257	165	-482	63	-193	-127	97	105	-135	-552	-99	-6259	-3706	-3584	-3588	1288	3506	2487	325	183	9632	6321	11164	26290	32922	27742	297	-355	436
-119	-129	-103	29	-229	-462	-993	-297	8	-263	-184	-650	-228	-205	-21	354	-22	-80	26402	-30	153	-129	8	-307	-80	-134	-147	148	-37	-55	-302	-21	-642	-210	48	1321	1336	3012	1452	320	702	8237	8489	13139	23041	29661	24944	182	30	446
-71	-106	-75	109	-109	-275	12	-102	-50	327	-147	-263	-421	-187	130	259	91	-348	19819	-163	25	-133	-34	-124	-22	-116	-40	125	-32	-40	-177	-16	-789	-310	-328	209	717	2695	147	-138	-138	21288	17733	19110	20582	23742	20620	125	12	177
-91	-62	6	139	-90	-252	-80	-70	-52	162	-101	-254	-333	-107	43	250	-39	-166	22611	-119	-37	-34	25	-128	15	-86	-88	47	46	-71	-244	-21	-610	-340	-237	429	476	1189	-90	-205	-295	6571	8924	8435	16590	21031	22878	121	9	241
-44	-153	-35	198	-82	-389	-136	-273	104	174	12	-510	-424	-107	71	239	76	-370	17472	-226	-159	-29	-15	-188	17	-98	-129	131	34	-56	-246	-12	-606	-238	-196	648	899	4114	-186	8	1698	15370	13356	18302	17153	19030	16310	192	-115	207
-71	-103	58	103	-58	-323	-608	-127	-33	246	9	-339	-339	-58	-90	-35	-63	-108	26476	-124	57	-106	-4	-86	81	-157	-125	143	-12	-65	-278	23	-442	-342	-78	1410	1306	2810	-15	-100	183	20199	19004	23311	15147	21835	22420	893	908	2968
-115	-130	17	76	-203	-252	-745	-271	78	-171	-145	-553	-505	-48	110	214	37	-66	19895	-1	303	-138	36	-168	37	-147	-39	-5	-48	-74	-349	-19	-592	-277	-119	1075	726	3764	1214	631	571	22386	15297	19732	17423	20696	17514	388	-5	601
-42	-96	-22	105	-62	-311	-108	-247	-67	234	-28	-501	-521	-67	99	137	-30	-228	16183	-173	-108	-134	-5	-130	76	-104	-92	72	-24	-52	-271	-13	-485	-297	483	4056	3933	6623	-9	45	296	22747	14572	17843	15955	14653	15607	915	985	2697
11	-330	71	88	-259	-294	-441	-150	34	230	-136	-440	-343	-184	230	165	-60	-315	6373	-28	-194	-79	-15	-142	46	-94	-143	-5	-32	-40	-373	-38	-616	-444	-391	-1364	120	3419	181	43	107	5876	12416	19774	5784	15955	17492	204	16	217
9	-305	99	270	46	-321	-531	-150	5	437	-348	-425	-576	-289	334	406	41	-422	17683	-159	108	-66	-37	-115	161	-172	-90	32	-16	-70	-229	62	-581	-283	-287	-95	298	2038	-227	-209	-238	10257	12953	17832	12624	19612	15894	220	-110	238
-109	-285	-159	303	-162	-283	-180	-225	-147	151	-260	-370	-354	-202	27	71	130	-210	18398	-130	109	-143	-106	-5	20	-95	-103	-13	-36	-60	-234	-85	-520	-298	84	2385	2501	5857	478	77	126	13960	15506	18263	17196	23764	21237	215	125	327
-75	-127	0	200	-280	-507	-307	-152	91	-315	-257	-572	-549	-156	-374	79	41	-451	30949	-129	238	-305	56	-41	112	-135	-96	102	-41	-85	-382	83	-809	-416	-487	332	641	2598	-43	-223	37	6463	3470	8869	13314	21063	27504	244	-41	217
-81	-159	-43	374	-148	-424	-842	-301	-39	-227	-67	-628	-45	-227	-110	209	-31	-228	18493	-111	-15	-57	-9	-134	72	-95	-76	-27	-88	-111	-323	16	-685	-533	-411	1023	1700	5467	15	245	1258	14562	13657	20921	18849	23025	18340	213	-34	191
-66	-151	-31	79	-212	-455	-186	-311	127	101	-191	-779	-540	-141	146	244	167	-367	46663	-53	109	-287	79	-188	5	-138	-127	138	-37	-53	-314	-26	-862	-300	-361	141	162	1942	1546	444	1051	3465	3403	21136	4093	8657	32036	188	-42	170
-158	-129	11	88	-239	-429	-891	-258	22	-271	103	-411	-572	-195	-164	45	4	-288	8611	-125	-45	-70	-7	-122	-21	-100	-135	29	-20	-49	-373	81	-741	-318	-312	491	493	6772	1452	1272	665	16883	11554	18588	16322	19707	16713	464	80	94
-238	-262	-13	140	-172	-272	-378	-93	-93	-189	-446	-262	-253	-95	-52	144	-6	-239	21238	-1036	-483	-22	20	-116	-30	-241	-200	20	-79	-121	-270	-41	-5156	-6357	-6142	-4233	276	2030	-95	-125	-234	10693	13480	16424	9458	18558	22591	145	-105	291
-120	-168	-84	108	-159	-201	-23	-181	43	96	-177	-290	-311	-114	197	153	-25	-164	8243	-571	-335	-48	-26	-16	40	-31	-100	55	15	-16	-272	-13	-769	-596	-491	-368	138	6441	1122	904	1347	1526	9875	21100	1597	5645	19870	251	83	119
-85	-148	-99	69	-154	-195	192	-89	-72	10	-66	-151	-104	-166	-20	114	2	-235	6419	-160	-51	-32	-9	-62	8	-29	-38	61	4	0	-213	-9	-793	-553	-394	56	359	7039	121	37	-136	5175	13443	20918	4411	16668	20173	204	122	69
-204	-293	-32	148	-327	-215	-79	-196	-57	-129	13	-316	-455	-140	-24	58	-28	-94	8305	-27	-20	-40	-21	55	143	-139	-248	-4	-64	-72	-190	-25	-753	-533	-610	-96	155	2348	24	175	-19	6245	9843	20790	7908	20411	22908	269	4	227
-301	-228	-4	22	-198	-253	-85	-181	38	-87	-253	-279	-307	-283	254	307	47	-343	16823	-947	-301	-149	-40	-431	-269	-211	-129	-1	-56	-108	-269	-143	-3183	-4250	-3378	-1227	825	3469	3678	1905	2011	23085	15474	18573	17626	19566	15411	169	35	443
-128	-105	-79	157	-314	-548	69	-182	66	-159	-149	-461	-100	-293	-46	422	28	-304	12191	-51	172	-188	18	-146	-72	-121	-77	175	-108	-95	-347	-69	-234	-2	-100	448	935	2468	193	-5	257	8020	6469	12693	12866	25640	33462	285	-64	77
-17	-101	65	123	-54	-206	-334	-81	-11	300	-159	-371	-239	-52	-139	55	-11	-113	23905	-133	0	-98	7	-56	-42	-69	-81	-59	27	-36	-129	-82	-469	-261	-217	505	803	1313	42	210	614	17295	17460	22959	17241	21626	19609	210	4	432
-44	-65	145	195	-51	-308	-86	-254	13	-234	13	-369	-406	-179	-23	183	36	-456	20502	-419	-71	-125	7	-145	-88	-96	-52	131	14	-48	-279	-56	-676	-320	108	4869	3960	7839	2633	784	1989	21326	15591	20545	22009	23243	19982	227	107	401
-160	-178	157	148	-75	-297	-267	-118	242	-231	-189	-352	-414	-123	144	304	144	-263	48067	-20	80	-105	48	-75	68	-54	-146	38	-13	-66	-226	-43	-1976	-512	-404	109	219	1054	297	-134	-349	6022	5510	8220	18617	26819	28452	233	-105	290
-210	-173	-145	53	-49	-163	256	-124	-97	-43	-147	-157	-163	-27	-148	64	31	-24	18789	-1190	-508	-8	11	-90	18	-143	-62	-41	2	-51	-184	-24	-1728	-1349	-1324	-1187	197	1475	-53	-102	-12	13817	15380	19076	13512	22973	19105	138	-34	194
-72	1	-63	305	-247	-438	-215	-271	33	-104	-29	-565	-706	-345	-152	182	208	-141	31459	44	182	-189	-53	-132	-39	-145	-180	288	27	-126	-355	22	-572	-273	-394	81	319	1415	46	29	24	13561	18351	26915	25204	34800	29863	130	-145	314
-56	-98	-55	29	-126	-411	-314	-221	-16	-173	-229	-566	-406	-120	-14	123	78	-279	19902	-188	-69	-104	-21	-172	74	-111	-189	23	-23	-54	-194	-64	-550	-342	-292	148	414	1389	222	312	939	16991	14970	22004	18307	24241	18595	186	-9	217
-144	-356	-194	84	-269	-235	-268	-136	1	-329	-301	-385	-274	-153	232	69	-45	-225	10321	-470	-288	10	2	53	-73	-136	-48	-21	152	-2	-240	-23	-4023	-3218	-3771	-4933	-79	1358	999	289	1048	797	6612	20899	790	1094	16358	129	-44	93
-92	-210	34	271	-147	-325	-741	-244	88	368	-304	-433	-614	-233	291	466	15	-483	13140	-128	201	-139	-34	-216	-55	-218	-113	87	-61	24	-348	-25	-737	-411	-249	284	475	4952	305	123	-261	23672	14419	16661	15227	16151	14475	390	11	527
-320	-245	-237	84	-192	-386	-215	-151	-61	-177	-262	-415	-351	-173	128	400	-23	-554	22832	-1377	-563	-180	30	-346	-104	-162	-188	63	-4	-76	-282	-129	-3639	-4415	-4283	-2474	461	2155	-148	-120	6	19086	18001	21184	17734	24292	22227	258	88	306
-81	-64	-47	197	-240	-338	-172	-200	-105	-219	-18	-379	-336	-80	-80	243	122	-309	26074	-109	77	-77	-51	7	-3	43	-90	100	-51	-15	-192	-12	-563	-296	180	3000	2759	4188	183	207	1093	19420	17944	21692	24122	28193	22463	652	800	2156
-104	-187	-26	59	-238	-258	-400	-146	-34	-100	-184	-415	-204	-71	143	190	41	-449	17480	-78	110	-173	3	-136	10	-79	-78	113	-8	-52	-175	14	-408	-217	-202	384	541	2310	21	-160	-30	20837	13879	18614	16881	21163	18566	264	-12	432
-94	-204	-28	53	-166	-284	-168	-158	-32	90	-82	-271	-418	-165	308	282	-96	-154	10599	-115	122	-60	-11	-135	-26	-91	-74	63	-37	-47	-302	-39	-828	-594	-682	-266	214	7952	2729	310	2000	1893	10787	22626	1496	4774	19293	88	-56	108
-296	-133	83	181	-83	-418	192	-90	-84	42	-144	-334	-180	-102	-87	199	17	-165	26779	-1441	-489	2	36	-102	-120	-120	-113	166	12	-150	-392	-95	-3020	-1395	-1577	-17	1112	2638	19	173	1355	23051	20246	20311	27209	29444	21417	153	6	196
-124	-121	-3	-37	-210	-309	-489	-69	-35	172	-117	-263	-410	-150	-315	45	-240	-138	24197	-152	-87	-9	25	-95	-37	-47	-47	178	-31	-103	-170	-69	-1160	-849	-731	-694	47	3017	11801	10003	1255	3241	5352	23619	5548	13572	36014	271	188	142
-152	-328	-52	267	-300	-314	578	-185	111	148	-85	-508	-494	-25	251	273	-144	-220	12086	-74	13	-37	52	-46	35	-27	-58	-107	-127	-108	-331	6	-685	-378	-516	-325	97	6170	1780	254	1475	1285	9617	24237	1135	3939	21241	225	-29	136
-429	-287	-72	132	47	-172	51	-46	-6	105	-261	-322	-104	-288	-147	73	110	-464	16622	-3995	-2221	-155	-39	-141	-140	-252	-236	52	11	-65	-309	-3	-3830	-2639	-2415	-1599	1119	3749	-66	-225	-282	12719	13033	15920	17387	19745	16533	334	108	759
-156	-128	62	306	-85	-259	-63	-69	-168	-146	-585	-344	-405	-158	-100	58	-89	-340	10564	-4109	-1220	-103	18	-136	-96	-172	-169	-42	-58	-65	-274	-51	-5556	-2391	-2870	-2039	1140	6320	187	16	99	22158	14486	16815	14970	17397	12599	281	16	242
-132	-586	-200	449	-170	-644	-786	-322	-79	1110	-435	-791	-981	-362	-15	276	58	-550	12779	-141	178	-315	-43	-453	198	-247	-71	-23	-8	-85	-480	-21	-559	-288	-206	1306	2019	7795	-231	-697	-798	23188	15023	17331	13511	12176	14535	452	-54	432
-74	-96	-4	203	-88	-313	80	-152	-70	17	-64	-237	-221	-210	-110	177	0	-141	16577	-131	92	-69	-3	-55	59	-43	-105	95	79	-41	-192	52	-632	-294	188	4322	4099	9075	-49	-162	-145	20558	16735	18629	17989	21746	19525	354	285	782
-104	-119	-124	230	-108	-363	-496	-218	-13	-225	-154	-418	-424	-89	117	371	-34	-302	20216	-118	136	-94	5	-186	36	-120	-103	106	-48	-76	-232	250	-664	-424	-339	240	468	2444	4961	1050	1090	12309	13686	18487	13209	16930	18250	165	11	296
-10	-46	44	237	-193	-506	-861	-129	96	135	-155	-765	-710	-221	16	188	83	-422	20509	-259	-10	-174	-54	-253	16	-130	-22	72	-54	-120	-387	-64	-767	-401	-221	687	488	2158	83	-248	429	24992	13812	18826	20501	23025	18804	359	321	848
-182	-132	101	193	-245	-328	-280	-79	29	115	-268	-506	-515	-82	4	130	37	-274	18990	-344	-25	-53	22	-75	-45	-142	-105	-61	-50	-85	-327	-32	-1944	-817	-1445	-136	1315	2662	51	90	341	20305	14088	19491	17155	20238	16115	414	351	1043
-93	-258	-36	109	-109	-272	-469	-279	-90	-31	-125	-234	8	-50	125	176	-128	-68	15109	-1	4	-95	38	-151	46	-95	-122	67	-4	-71	-213	-13	-571	-359	-352	-108	216	3201	3296	2997	2687	4283	8986	21550	2240	4895	19369	155	-13	99
-416	-318	-37	388	-136	-479	-643	-131	-130	-282	-48	-923	-602	-428	3	-12	229	-457	13727	-5841	-2960	-45	47	-179	-175	-336	-378	-45	45	-245	-648	-94	-8482	-5661	-1912	291	3167	8297	-185	24	1258	25610	14895	18433	14980	14765	15742	581	169	1427
-100	-249	9	84	-178	-179	137	-86	28	169	-264	-94	-227	-47	116	223	122	-180	25501	-194	29	-138	-36	-72	97	-76	-40	70	-35	-28	-124	-72	-515	-302	-200	966	962	4161	16785	1263	2497	12684	15718	18314	23458	27776	23313	170	55	286
-34	-257	-104	71	-196	-250	10	-139	23	-30	-58	-356	-323	-136	38	256	-76	-38	9059	-39	-88	-16	-23	-182	62	-89	-178	37	22	-22	-283	-41	-593	-459	-520	-220	149	5321	816	482	1108	2332	9518	19882	2258	8364	18769	119	-11	83
-65	-198	-50	194	-268	-188	-66	-136	39	85	-149	-250	-258	-83	109	177	96	-84	9390	-44	-102	-49	-5	-93	38	-16	-65	59	-68	-27	-135	-19	-593	-385	-427	-380	19	3762	159	212	586	1585	8186	18546	1820	7227	20662	188	15	99
-256	-302	-122	241	-238	-771	-678	0	61	29	-378	-1076	-1053	-125	544	468	2	-122	45617	-61	328	49	-17	-419	34	-171	-264	392	113	-66	-619	32	-1175	-387	-587	-759	226	3721	209	-643	-302	1804	1542	20911	2557	6652	41944	299	-154	480
-420	-360	17	72	-297	-389	-588	-174	-120	-55	-226	-915	-441	-322	282	145	-260	-399	15842	-1183	-773	-46	-32	-216	-232	-188	-295	-21	-23	-172	-583	-243	-6169	-4162	-3305	-5193	-1	1711	742	732	397	3437	6154	24319	4989	13419	30888	310	-78	262
-103	-112	-22	227	-57	-259	-184	-146	-56	245	-235	-368	-294	-210	34	102	18	-371	17445	-86	5	-56	-41	-161	48	-120	-81	83	-33	-62	-226	11	-984	-349	-233	489	975	3467	-119	-187	-31	17749	14558	18177	14653	19940	17508	189	-11	381
-305	-245	-164	95	-74	-148	39	-28	-125	-256	-312	-113	-128	-124	29	-71	-59	-298	21368	-1960	-980	-71	-68	-23	-5	-190	-140	21	-37	-60	-126	-70	-4079	-2584	-2552	-515	1336	4742	-118	-137	-160	20295	17704	20335	17032	22991	19948	42	192	998
[truncated: 206 more columns]

## Sheet: TestingLabel
1
1
1
1
1
1
1
1
1
2
2
2
2
2
2
2
2
2
2
2
2
2
2
2
2
2
2
2
2
2
2
2
2
2
2
2
2
2
2
2
2
2
2
2
2
2
2
2
2
2
2
2
2
2
2
2
2

## Sheet: TrainingSet
-152	-83	-81	107	-84	-295	-479	-120	9	-133	-174	-338	-437	-189	-70	103	90	-180	22851	-50	73	-13	-10	-140	-67	-121	-197	-6	-50	-23	-240	-24	-668	-309	-409	174	468	2023	4243	974	808	8688	12457	14584	14293	22243	24121	147	-52	220
-83	-106	131	249	-230	-373	-458	-159	8	120	-204	-267	-491	-81	74	337	122	-155	29491	-209	159	-149	88	-127	77	-109	-66	169	-48	-72	-273	-9	-559	-281	-256	261	284	1170	215	138	199	18181	18669	23217	30058	32446	24880	311	86	358
-821	-349	-206	93	-281	-435	0	-440	52	-564	-843	-870	-934	-250	159	289	52	-305	39739	-3220	-1118	-256	115	-721	-286	-394	-220	-157	-55	-209	-639	-212	-13241	-5758	-5951	-7783	96	1093	4094	909	801	10486	8764	14862	19011	32443	36138	327	-77	438
-128	-137	19	204	-67	-245	-629	-158	-4	280	-81	-255	-476	-112	-162	217	-4	-285	18338	8	28	-119	12	-208	42	-134	-84	14	-38	-35	-202	65	-399	-151	-108	499	706	2305	-19	-122	-168	19121	13179	17196	17055	19762	17631	184	-62	212
-151	-77	-80	94	-140	-271	-153	-126	-2	261	-86	-225	-205	-169	-102	104	37	-193	18041	-159	94	-130	-30	-133	-23	-81	-61	7	-23	-34	-279	34	-542	-260	-145	551	526	1630	1889	-59	606	21887	16238	19345	19466	21229	17971	187	-43	314
-77	-191	-15	168	-121	-288	-404	-101	-103	230	-92	-337	-450	-4	87	107	42	-336	21584	-135	26	-52	-45	-176	20	-63	-79	24	-71	-24	-182	34	-370	-152	-64	260	1246	4327	-81	-270	-230	6013	9611	16040	15600	21304	20132	121	-35	282
-1074	-388	-148	66	-158	-573	-577	-160	-66	-503	-1068	-537	-599	-219	-80	456	153	-601	29754	-3365	-2008	-136	59	-336	-619	-376	-331	212	-62	-298	-453	-299	-17608	-6389	-7235	-6860	338	1297	3492	816	1565	8891	9315	15382	25335	34419	27161	74	-26	324
-288	-237	-99	200	-50	-186	-9	-158	-35	87	-391	-266	-355	-181	-63	30	-118	-371	14830	-2010	-1105	-79	-27	-662	-360	-216	-197	26	48	-25	-209	-79	-5418	-3575	-4384	-2017	1010	2651	10294	4488	3575	11451	11009	14008	18402	21195	17873	160	-51	52
-234	-233	-68	58	-268	-254	-402	-147	2	222	-261	-435	-190	-153	408	155	56	-501	20992	-861	-596	-60	-16	-153	-8	-78	-100	76	-40	-73	-251	-58	-3070	-1447	-1818	-2248	280	866	-125	-188	-351	12340	14046	16104	17083	23199	21730	236	-39	173
-121	-107	-87	135	-311	-488	-334	-222	-5	-95	-305	-580	-582	-113	47	503	63	-383	29634	-13	219	-174	58	-178	35	-121	-147	58	-47	-154	-400	-171	-853	-447	-440	99	149	539	371	-207	-299	4605	4256	6631	13898	23012	26660	15	-212	310
-137	-137	2	200	-86	-273	-114	-127	-156	-192	-190	-305	-319	-158	-154	13	-91	-113	19646	-603	-235	-94	30	-55	23	-99	-83	-42	-4	-94	-296	-21	-1493	-631	-493	359	609	2210	72	-127	-44	11937	14070	16883	20646	24416	22066	199	-6	243
-7	-87	4	136	-125	-208	-206	-62	-48	161	-138	-258	-363	-108	-50	163	-117	-244	18152	-44	-345	-102	5	-109	-44	-69	-143	72	6	-75	-259	-12	-524	-219	-224	-316	513	2618	99	73	299	10957	13035	17326	5696	12356	18949	204	-24	244
-228	-152	-48	334	-191	-509	-394	-242	29	-260	-73	-516	-209	-83	348	449	108	-472	48202	-108	267	-302	159	-73	168	-209	-163	239	-4	-55	-438	-96	-689	-336	-71	1665	1677	4466	329	18	251	11927	13643	21570	32364	43634	38333	352	-166	322
-33	-129	-45	237	-175	-269	-18	-202	-27	323	-251	-285	-475	-166	206	282	-87	-351	16795	-175	9	-68	2	-180	6	-100	-126	46	-39	-37	-249	-29	-579	-295	-288	12	262	895	-9	-122	244	21615	14474	15780	17370	19824	17037	375	216	956
-557	-600	-103	628	-269	-491	-1044	-250	103	491	-524	-562	-363	-316	538	590	9	-1039	84063	-387	-1200	-425	18	-326	-189	-392	-349	330	-160	-118	-448	-236	-5604	-2679	-3255	-6426	9	2244	170	14	108	1341	37	21873	1209	1771	56996	160	-165	340
-260	-158	-114	63	-287	-374	-213	-192	120	-637	-626	-271	-280	-128	154	337	-53	-294	29548	-779	-636	-70	71	-166	-123	-194	-179	-26	-128	-91	-285	-194	-4024	-2859	-3062	-2994	77	400	141	287	520	3912	7362	19569	3498	10652	23463	68	-91	49
-102	-83	25	218	-142	-655	-397	-154	120	-233	-13	-507	-466	-235	360	464	-47	-303	30581	-120	34	-123	4	-198	31	-52	-114	242	-65	-74	-279	-20	-789	-340	-388	28	351	625	117	-56	136	18331	16952	23902	25516	29720	22938	250	165	595
-556	-480	-114	52	-127	-169	83	-91	-195	-207	-539	-359	-360	-150	57	2	22	-251	2853	-2054	-1349	-9	64	-118	-95	-223	-174	96	13	-113	-238	-5	-11030	-7320	-12208	-6643	-87	1376	270	115	535	8469	13819	17933	5759	16245	13796	87	-119	100
-137	-233	-102	106	-213	-312	-859	-52	5	143	-100	-200	-106	-52	-21	46	-4	-137	21814	-138	49	-58	11	-97	67	-59	-154	48	-54	-17	-195	95	-600	-238	-254	21	532	4303	137	-135	39	8758	15380	22920	10505	21349	22944	137	-32	283
-251	-264	-99	31	-244	-110	128	-47	24	-79	-156	-146	-260	-131	70	-63	-92	58	29480	-590	-1526	-20	31	-92	-836	-104	-133	-40	31	-49	-241	-36	-6345	-5657	-5707	-5868	-131	673	922	15	434	671	4940	28019	678	2647	36004	47	-54	92
[truncated: 206 more columns]

## Sheet: TrainingLabel
1
1
1
1
1
1
1
1
1
1
2
2
2
2
2
2
2
2
2
2
