# Supplementary material for: Maxdenominator Reweighted Sparse Representation for Tumor Classification
Source: Sci Rep. 2017 Apr 10;7:46030. doi: 10.1038/srep46030 (PMC5385541; doi:10.1038/srep46030)
Supplement: Supplementary Dataset 4 [file srep46030-s5.xls]

## Sheet: TestingSet
-413	-260	7	-2	-541	-790	-275	-463	70	-169	361	-1001	-520	-163	-38	281	-137	-247	25147	338	269	-116	46	-317	265	-130	-212	-233	29	-28	-599	73	-604	-226	-229	-163	257	580	3934	1548	1299	8184	4175	10642	16303	18006	16885	487	-19	115
-135	-114	265	12	-419	-585	158	-253	49	31	363	-934	-577	-214	142	271	-107	-101	15763	45	268	-27	43	-52	247	-116	-208	22	-10	-74	-240	-33	-560	-261	-366	-148	155	415	4850	2293	2569	14920	11439	17633	15770	18773	14245	183	-54	260
-81	-150	-85	316	-418	-461	-66	-184	164	-5	46	-470	-383	-225	85	83	-77	-120	18343	71	32	-59	23	-268	-113	-55	-106	63	-10	-83	-255	-6	-607	-220	-300	-113	191	753	4958	2666	4297	19430	15970	20346	8496	12980	15190	326	220	610
-154	-136	49	180	-257	-273	141	-123	52	878	-51	-592	-219	-149	-76	391	-11	-190	19457	105	241	-4	43	-44	171	5	-99	-14	80	-49	-138	51	-490	-101	-117	-1122	185	694	32	-104	-49	21537	15601	19960	13239	19421	16631	243	-45	146
22	-153	17	276	-211	-250	55	-141	0	500	58	-517	-24	-99	13	-77	-182	-150	25880	41	70	-12	37	-15	49	-52	-120	-23	-37	-70	-254	51	-340	-149	-153	-124	194	532	-55	-341	-313	15439	14345	17735	15363	20794	20166	497	399	859
-273	-327	-76	81	-439	-616	419	-251	165	350	-40	-1250	-863	-125	270	312	-179	-874	25673	172	366	-186	67	-97	6	-93	-215	7	-37	-61	-458	-93	-580	-215	-253	-179	-62	503	7953	4004	2584	9805	7327	15100	12077	19471	20134	151	-161	201
-187	-187	312	142	114	-148	-184	-133	12	97	-83	-375	-426	-187	23	-34	25	-171	21229	-774	-286	-54	112	-664	-1383	-208	-178	431	-44	-78	-262	-53	-2939	-1534	-1573	-1365	77	341	-115	-238	12	16760	14799	17467	10761	15420	17384	140	-109	89
-106	-125	-76	168	-230	-284	4	-122	70	252	155	-471	-490	-184	32	213	1	-260	18128	-28	118	-153	-8	-111	44	-88	-102	32	5	-18	-228	53	-348	-169	-156	-55	122	483	1284	2731	316	14653	15030	17384	16386	19091	18323	291	78	287
-62	-23	-7	142	-233	-284	-167	-97	-12	-70	-89	-355	-173	-165	-139	144	-111	-161	28991	67	32	21	-43	-103	26	-86	-137	-68	-10	-29	-167	-62	-262	-189	-158	-56	14	165	104	53	-109	10171	17294	21971	9902	17778	20434	159	-90	81
-67	-93	84	25	-179	-323	-135	-127	-2	-66	208	-472	-163	-192	-80	89	-106	-251	27087	-5	186	-18	-2	-150	79	-57	-116	-45	38	-79	-165	15	-432	-231	-321	-224	-17	152	8299	4204	5351	19281	20863	25785	11664	17705	17558	237	14	195
-112	-233	-78	54	-244	-275	-479	-108	136	-86	-190	-308	-497	-106	80	246	-7	-194	12801	-17	161	-76	4	-27	100	-50	-140	-7	-42	-28	-247	-123	-586	-278	-280	-113	35	495	29	-148	-337	6480	8380	16130	7579	14928	19025	172	-8	158
-130	-177	-28	266	-170	-326	-222	-93	10	159	-3	-643	-502	-129	-31	247	-100	-498	11195	-20	188	-75	-29	-19	150	-119	-82	-63	-44	-24	-232	31	-701	-366	-413	-437	54	650	1453	632	362	14640	10675	17262	11636	14738	15303	217	-6	222
-342	-200	41	328	-224	-427	-656	-292	137	-144	48	-591	-622	-342	294	241	-7	-108	45815	57	422	-185	-48	-181	-4	-132	-2	115	41	-50	-202	113	-557	-687	-289	-195	135	267	57	-238	-337	6339	5199	9045	19541	27768	24477	149	19	229
-146	-74	170	174	-32	-318	8	-152	-148	17	-100	-373	-139	-234	-103	65	117	-94	27924	-807	-355	-41	7	-1700	-2658	-207	-256	103	-59	-90	-249	-51	-3006	-1899	-1725	-1694	126	321	223	53	254	20411	21334	21580	20371	25052	22296	118	-68	72
17	-229	79	218	-262	-404	326	-201	6	469	-127	-539	-95	-114	171	99	-102	-541	6479	22	171	-129	-30	-205	36	-109	-101	61	-5	62	-192	8	-992	-296	-273	-97	448	2822	70	-233	-364	12701	10592	15580	10471	16259	15428	294	147	264
-44	-51	100	207	-146	-221	83	-198	34	-20	11	-535	-386	-64	49	13	-46	-334	20225	-42	191	-55	-29	-174	-3	-123	-99	-18	-57	-76	-154	20	-736	-391	-423	-344	126	370	-56	-284	-414	12502	14131	18930	9670	13457	13835	163	20	154
-144	-199	-157	132	-151	-347	-118	-24	126	-201	-89	-429	-74	-63	327	96	61	-79	22143	2	211	-47	101	11	68	-79	-79	8	31	-24	-154	-36	-328	-158	-222	-92	73	404	-103	-282	-259	188	-74	5325	570	-173	17866	71	52	184
-476	-213	-18	301	-403	-394	-42	-144	98	173	-133	-959	-271	-228	-42	232	100	-599	14030	95	98	-208	107	-237	84	-241	-144	-29	22	-91	-574	76	-732	-283	-283	-226	265	809	-96	-397	-382	16575	13007	15992	14998	19137	16608	490	166	285
-34	-144	-17	152	-174	-289	361	-89	87	104	-239	-436	-349	-197	521	274	67	-184	43084	57	62	-22	19	-109	67	-67	-32	-32	-24	4	-247	29	-421	-117	-222	-299	-59	137	-199	-431	-416	12594	14427	22001	16561	25966	19904	152	-79	262
-81	-150	-119	78	-152	-340	-36	-141	96	-55	-209	-362	-427	-4	199	290	1	-350	23505	41	93	-147	4	-81	76	-67	-46	-55	1	19	-267	-10	-414	-133	-130	-23	78	524	832	933	273	19482	16429	20255	18221	23994	21275	304	78	476
-256	-249	-410	24	-535	-810	709	-316	27	14	-69	-1014	-906	-193	331	303	-273	-566	21777	182	272	-135	-12	-270	-44	-183	-206	109	-88	-94	-510	-39	-3766	-403	-358	-257	85	652	10309	6028	3806	10093	10127	19092	17374	23936	21605	366	-236	138
-79	-118	-30	68	-110	-264	-28	-61	40	-217	-52	-247	-454	-11	187	154	0	-322	17499	-5	135	-170	11	-144	123	-101	-154	44	6	-37	-265	112	-313	-181	-22	607	582	1512	53	-49	0	22417	13884	18211	16371	19052	16624	197	-11	233
-59	-114	23	146	-171	-227	-73	-126	-6	149	-62	-406	-354	-133	252	198	-103	-336	20288	-55	74	-121	-58	-72	74	-51	-156	22	-56	-55	-253	5	-570	-243	-170	-108	136	556	-25	-143	-154	6332	5905	7472	16896	20719	18028	179	42	305
-55	-44	12	129	-108	-301	-222	-133	136	320	81	-518	-168	-102	57	105	-61	-167	29906	10	-12	-111	78	-194	-52	-80	-71	-17	-61	-103	-179	-12	-508	-199	-167	-117	146	286	8378	4246	6833	11777	13011	19526	15123	20711	18758	154	4	129
-12	-172	12	172	-137	-205	358	-104	-25	147	-221	-297	-289	-81	155	195	-91	-160	49084	76	35	-78	94	-40	38	-33	-45	-10	-91	-38	-175	25	-363	-277	-228	-127	86	160	-43	-238	-434	9860	12353	17989	12180	13881	11217	104	-73	-2
-247	-90	-168	-24	-308	-571	-170	-224	124	-117	-14	-731	-546	-209	115	111	-2	-264	24327	48	253	-73	23	-181	36	20	-75	149	-26	-17	-145	-28	-461	-173	-227	-95	-104	153	16487	13380	10071	13831	11270	17807	8588	11071	10551	285	-2	164
-72	-144	238	55	-399	-551	131	-179	126	-20	-115	-1003	-761	-541	109	435	-129	-399	30801	43	80	-87	-8	-250	100	-73	-132	-57	-52	-73	-327	-28	-613	-317	-220	-179	58	383	21573	11031	26002	11605	12125	20356	13576	14956	18106	171	-25	141
-95	-118	59	270	-229	-383	172	-187	185	157	66	-525	-401	-162	30	337	-162	-213	49419	84	10	-113	82	-208	97	0	-2	-12	5	-74	-424	-5	-787	-285	-375	-206	56	654	0	-357	-481	8770	7956	12076	8121	13243	15388	306	18	254
-176	-284	-81	9	-294	-493	-393	-141	166	-37	-39	-859	-572	-150	414	331	-143	-291	39538	-104	101	-60	106	-136	157	-88	-134	-32	-88	-85	-569	-34	-637	-305	-252	-240	113	1313	34	-62	-308	6883	9718	19449	11301	21247	32898	342	-23	-113
-202	-274	59	309	-456	-581	-159	-343	236	-7	-542	-744	-331	-372	159	303	-93	-297	19266	-21	171	-122	-29	-309	273	-177	-226	-54	-71	-1	-270	-60	-499	-156	-118	97	349	789	1396	708	1099	19002	14266	21448	16588	18852	14715	414	496	973
-318	-192	-95	312	-139	-344	324	-237	105	167	-50	-820	-231	-273	208	99	-126	-534	11983	-81	114	-67	32	-162	175	-20	-109	31	-23	-21	-246	-31	-589	-353	-314	-435	135	423	45	-450	-186	24678	14230	18329	16788	20311	16207	409	76	435
-32	-49	49	230	-367	-508	-349	-194	34	-56	147	-841	-657	-240	-15	227	-166	-453	23508	-126	61	-35	45	-94	125	-125	-171	66	-56	-68	-217	-48	-775	-235	-266	-125	85	295	9042	3852	2857	20574	15646	20905	23829	27914	19257	340	47	341
-112	-185	24	170	-197	-400	-215	-227	100	307	48	-677	-504	-98	205	112	-88	-301	37749	30	295	-2	36	-164	177	-64	-76	-50	24	-88	-215	78	-438	-245	-255	-8	144	309	1914	211	492	20667	20836	25327	12524	15017	11446	470	335	772
-213	-252	136	318	-209	-557	40	-243	119	-131	45	-902	-306	-258	465	298	-93	-516	23865	-38	-14	-191	7	-283	27	-131	-190	-32	9	-35	-370	-11	-517	-194	-161	216	227	722	580	130	-38	26516	17621	23892	21865	25106	18111	269	86	292
-172	-122	38	31	-201	-226	242	-117	-6	179	34	-517	-101	-128	255	-98	-15	-65	31022	-76	133	44	25	-99	1	-20	-179	-50	53	52	-150	-58	-682	-222	-334	-233	22	377	-63	-269	-225	15080	18761	21628	24538	33580	25423	210	-38	196
-124	-79	-37	330	-188	-423	-31	-223	-82	176	226	-1010	-513	-333	30	177	-69	-411	17996	20	371	-68	6	-134	111	-44	-232	-7	-144	-56	-217	17	-657	-332	-277	-36	123	532	5199	1869	1365	15496	12086	15191	19338	23054	16767	398	22	322
-47	-442	-21	396	-351	-394	236	-39	95	203	-75	-507	-292	-416	158	307	-175	-656	36915	62	149	-104	-17	-110	39	-56	-93	-15	-8	-26	-264	28	-875	-277	-210	-273	73	353	-56	-442	-244	14081	14764	18201	23622	31262	28813	314	-91	305
-90	-87	102	319	-283	-385	-726	-271	-12	-104	4	-607	-433	-79	-9	261	123	-427	31068	-23	163	-143	70	-144	132	-57	-162	-129	-110	77	-224	-20	-442	-93	-165	163	210	757	-104	-296	-308	11457	15696	19866	23593	31534	26920	179	-71	216
-58	-217	63	95	-191	-230	-86	-152	-6	-249	-117	-443	-252	-221	-180	-76	-176	-206	39323	-26	73	-104	39	-110	34	6	-167	63	-6	32	-173	-104	-454	-239	-284	-60	60	306	569	478	130	6687	9615	17406	10269	15596	14726	99	119	173
-72	-139	-1	392	-324	-510	-350	-202	249	561	275	-785	-326	-47	-96	16	-140	-367	19406	113	227	-9	-13	-289	-25	-141	-114	-16	26	-59	-383	141	-588	-188	-74	207	260	720	819	513	1938	21592	15033	21518	14663	15226	14254	1607	1127	3031
-137	-51	-82	178	-135	-320	-13	-11	112	-176	-3	-516	-373	-143	-37	251	-151	-184	38690	-102	104	-43	62	-76	68	-56	-3	-45	37	-47	-216	5	-707	-306	-294	-288	-33	316	-112	-261	-227	15277	20230	23591	15020	21282	16637	139	-11	94
-20	-207	-50	101	-369	-529	14	-365	153	29	255	-769	-615	-199	232	222	-172	-287	16716	-66	172	-80	18	-182	169	-66	-243	-102	-45	-29	-419	-12	-686	-310	-293	-66	182	378	504	92	114	17664	13861	19462	12695	15550	15535	342	6	367
-161	-215	-46	146	-172	-596	-122	-341	171	-147	-533	-1185	-789	-547	7	328	-86	-457	15689	6	302	-42	25	-285	35	-202	-154	87	-26	-34	-500	20	-609	-280	-353	-209	183	657	3762	2164	1076	11955	11709	18094	16134	22495	17352	302	16	214
[truncated: 206 more columns]

## Sheet: TestingLabel
2
2
2
2
2
2
2
2
2
2
2
2
2
2
2
2
2
2
2
2
2
2
2
2
2
2
2
2
3
3
3
3
3
3
3
3
3
3
3
3
3
3
3

## Sheet: TrainingSet
-165	-155	-71	82	-163	-430	100	-109	56	350	204	-524	-599	-188	34	221	-41	-204	18167	-8	115	-95	14	-54	91	-81	-134	22	5	-14	-269	42	-509	-233	-275	-276	46	266	791	122	1553	25452	17041	21746	16870	20196	16241	264	-4	209
-138	-85	215	71	-272	-558	67	-186	87	193	325	-631	-625	-177	-94	222	-1	-140	34207	65	154	-49	-24	-72	39	-104	-40	40	46	-78	-273	-7	-618	-355	-344	-327	176	412	4148	2743	2404	25771	24420	30481	32046	38467	25364	245	-40	222
-113	-147	-118	243	-127	-398	-249	-228	-37	113	188	-625	-413	-229	0	175	-99	-142	14760	35	134	-33	68	-95	71	-41	-77	-93	-13	-31	-237	53	-383	-163	-317	91	185	1490	912	583	1916	16323	11676	18540	17503	20079	15493	159	7	416
-139	-73	-1	283	-264	-400	-330	-168	101	74	19	-743	-239	-83	182	164	-141	-423	11038	37	134	-161	-21	-180	18	-120	-65	97	15	-49	-330	-41	-772	-259	-192	-219	116	433	615	115	1518	19448	13568	18112	17926	20668	16959	513	153	285
-76	-49	-307	309	-376	-650	33	-367	206	-215	19	-1135	-962	-232	208	432	84	-501	16692	183	378	-221	67	-203	238	-124	-161	36	-23	-80	-481	-65	-620	-269	-136	104	476	1474	5669	3272	3668	27410	16756	23006	22626	24672	18285	609	66	187
-88	-105	42	219	-178	-246	328	-148	177	183	-143	-684	-468	-51	233	310	-79	-443	21801	-36	-39	-142	10	-130	-1	-18	-70	-2	2	-9	-264	71	-500	-283	-230	-109	155	606	-163	-213	-241	27919	18782	23485	20332	25078	19625	43	-14	320
-76	-98	-153	237	-215	-122	-68	-118	6	208	-25	-430	-348	-79	8	73	-119	-87	24611	27	70	-25	23	0	61	-59	-138	14	-21	-19	-140	21	-512	-307	-170	-32	231	961	106	-38	-295	11170	13624	14872	18996	27062	22681	267	92	442
5	-127	106	268	-210	-535	0	-174	24	506	284	-829	-844	-230	292	172	-59	-323	15272	29	188	-69	74	-217	106	-159	-155	-101	143	-4	-283	47	-383	-196	-106	-100	166	752	13005	7272	13939	19932	15546	18316	18288	18507	15693	371	-41	323
-74	-321	-11	-36	-317	-499	-138	-119	115	-17	265	-600	-469	-235	58	81	-64	-131	36417	60	229	-64	98	-93	13	-112	-56	-93	-49	-75	-176	-26	-341	-212	-153	-60	30	594	17655	17011	5885	16743	19434	25224	17779	22878	17883	340	45	203
-107	-72	-126	149	-205	-284	-166	-185	1	-23	205	-437	-351	-210	39	67	-122	-110	11631	50	173	-24	-10	-71	37	-80	-46	43	-102	10	-187	2	-395	-192	-43	594	776	1680	6800	6946	2740	17426	14110	16658	16292	20258	15027	173	21	283
-117	-219	-50	257	-218	-402	228	-147	65	67	-101	-547	-277	-22	196	306	-68	-362	16738	-22	232	-156	-38	-134	139	-119	-114	13	-63	-26	-339	39	-645	-356	-304	-221	114	629	-8	-251	-186	10815	13017	17585	14149	19710	17843	134	-58	153
86	-36	-141	252	-201	-384	-420	-197	-60	-468	182	-322	-319	-137	144	-100	-201	-408	42401	9	274	-26	31	-93	115	-84	-228	-12	38	-74	-377	21	-673	-353	-372	-312	-31	331	307	-62	-182	12489	16066	19426	13309	16775	14547	677	473	795
-120	-263	-114	255	-342	-396	-412	-153	184	-162	100	-477	-498	-210	-71	217	52	-145	14989	92	67	-52	-32	208	92	-82	-152	-59	-45	-50	-146	32	-457	-272	-199	-168	147	659	-142	-346	-386	11329	10299	16402	11295	19613	17002	249	-21	-78
-56	-43	43	177	-116	-184	-105	-62	0	-40	30	-436	-171	-176	-77	49	7	-70	29189	14	88	-93	2	-137	-99	-127	33	171	-69	-33	-122	-23	-238	-141	-137	134	173	316	291	44	327	19690	19406	21859	14924	20034	14555	70	-12	155
-131	-126	-50	211	-206	-287	-34	-114	62	341	-166	-309	-521	-85	174	161	-93	-333	23462	30	114	-57	13	2	113	-70	-130	-61	-38	-31	-193	-45	-483	-223	-263	-313	21	318	31	-190	-218	7661	8189	12036	10068	15982	18336	231	-66	218
-92	-119	-31	173	-233	-227	-49	-62	13	230	2	-425	-381	-2	62	243	-41	-424	19324	21	38	-37	26	-118	153	-86	-76	22	38	-83	-170	17	-505	-251	-306	-250	202	778	-71	-209	-316	11065	10630	11898	14587	18957	17520	184	-52	165
-243	-218	-163	182	-289	-268	-285	-172	52	-134	-140	-321	-439	-149	-56	117	-31	-243	41275	84	178	-172	-14	-271	73	18	-2	16	-23	102	18	8	-462	-212	-191	52	203	1466	-18	-189	-233	7760	9582	16248	6858	12511	18311	254	100	216
-87	-248	262	295	-226	-493	367	-452	194	162	207	-960	-622	175	171	-71	-163	-445	20958	21	137	-83	30	81	300	-76	-234	-49	24	-52	-370	-35	-616	-409	-417	-589	96	373	-175	-304	-371	10756	10207	21238	9857	13271	17671	218	-8	-61
-214	-153	-58	88	-295	-558	199	-176	252	206	-41	-831	-653	-462	75	381	-118	-565	15091	7	311	-231	21	-107	165	-78	-204	29	-61	-105	-366	-41	-346	-297	-109	-13	215	797	14538	9738	8529	15076	11126	17782	16287	18727	15774	264	70	298
7	-100	-57	132	-377	-478	-351	-290	283	247	146	-752	-702	-228	48	180	-141	-233	45492	-26	67	-72	7	-86	76	-55	-177	0	-79	-125	-281	122	-622	-307	-221	-79	45	372	2171	1752	904	10695	7103	16358	9628	13001	18960	432	257	331
15	-114	2	193	-51	-155	29	-105	42	524	-70	-344	-285	-53	38	-142	-125	-118	26052	-67	121	-69	6	-198	61	-93	-190	-18	-49	-66	-117	-38	-262	-106	-133	-95	-22	202	442	-54	-14	14706	17479	19262	8446	12482	9529	559	375	812
-157	-370	-77	340	-438	-364	-216	-210	-86	253	-188	-238	-531	-188	176	142	-108	-231	58203	-111	61	43	-71	-250	6	71	-80	-52	-34	102	-423	157	-448	-204	-216	49	216	574	-173	-513	-454	12320	14969	16230	27633	43858	41768	225	-49	491
-4	-116	-125	241	-191	-411	-31	-240	150	24	19	-669	-664	-311	297	353	-96	-291	17878	21	218	-103	52	-242	134	-105	-207	-42	-59	-39	-183	77	-495	-124	-111	51	132	647	1065	498	2039	19351	12453	17844	15706	18644	14595	701	427	723
-21	-13	8	38	-128	-245	409	-102	85	281	-217	-469	-170	14	210	213	16	-109	20658	-84	32	-18	3	-85	-9	-82	-94	9	19	-76	-260	40	-584	-220	-265	-208	20	253	36	-190	-201	21021	15692	22613	3290	6367	16963	139	-76	33
-118	-142	212	314	-401	-452	-336	-310	177	-131	-151	-636	-1166	-157	87	314	-107	-345	18595	6	173	-111	-31	-153	159	12	-86	19	-11	12	-292	97	-416	-118	-60	130	166	468	-225	-677	-177	23636	14007	19127	17465	21896	14056	364	162	714
-48	-531	-124	431	-496	-696	-1038	-441	235	157	-162	-1453	-1013	-317	173	344	-206	-623	41570	94	235	-200	27	-162	189	-51	-127	-84	-18	132	-921	65	-1249	-807	-946	-626	-249	477	-159	-745	-834	8395	5408	21232	9935	11687	27611	425	-56	238
-135	-186	-70	337	-407	-566	-141	-315	206	321	233	-946	-909	-507	357	180	-92	-867	19679	18	238	-144	-16	-420	249	-149	-134	-7	-97	-118	-340	7	-806	-261	374	2003	1735	3995	1255	-94	300	23659	13617	19115	18075	19527	14859	751	494	1474
-25	-20	124	325	-396	-464	-221	-390	-1	358	-197	-852	-689	-175	-7	-156	-47	-397	17359	44	286	-73	-11	-272	118	-88	-206	-5	-68	-60	-278	38	-463	-228	10	1287	810	1378	2183	1563	870	25634	15041	20251	16711	18866	14434	807	723	1712
-62	-198	-5	141	-256	-206	-298	-218	-14	100	-125	-688	-399	-212	243	70	-124	-137	22818	2	46	-75	26	76	401	-194	-101	-103	39	-68	-323	-83	-690	-153	-224	-203	25	264	104	-159	120	10245	14968	20096	8175	16573	20322	215	93	152
[truncated: 206 more columns]

## Sheet: TrainingLabel
1
1
1
1
1
1
1
1
1
2
2
2
2
2
2
2
2
2
2
3
3
3
3
3
3
3
3
3
3
